# Supplementary material for: Real-time decoding of full-spectrum Chinese using brain-computer interface
Source: Sci Adv. 2025 Nov 5;11(45):eadz9968. doi: 10.1126/sciadv.adz9968 (PMC12588286; doi:10.1126/sciadv.adz9968)
Supplement: Supplementary file 2 — Data S1 [file sciadv.adz9968_data_s1.zip]

Archive with 1 entries (1 files):
- adz9968_data_s1.xlsx
